# Supplementary material for: Systemic iron availability differentially shapes tumor and brain iron handling in a sex-dependent manner in glioblastoma
Source: PLoS One. 2026 Apr 20;21(4):e0347520. doi: 10.1371/journal.pone.0347520 (PMC13095122; doi:10.1371/journal.pone.0347520)
Supplement: S1 Table — Statistical analysis for all figures was performed using GraphPad Prism. Source data and statistical outputs for each figure are provided in the accompanying Excel file, with individual tabs labeled by the corresponding figure panel. This includes the statistical test used, exact p-values, groupwise n, and additional descriptive statistics. (XLSX) [file pone.0347520.s006.xlsx]

## Sheet: 2A
Column B	Iron deficient				Control	Iron deficient
vs.	vs.			Number of values	19	10
Column A	Control
				Minimum	13.9	8.5
Unpaired t test				25% Percentile	14.1	10.65
P value	<0.0001			Median	14.4	11.3
P value summary	****			75% Percentile	14.6	11.55
Significantly different (P < 0.05)?	Yes			Maximum	15.1	12.8
One- or two-tailed P value?	Two-tailed
t, df	t=12.09, df=27			Mean	14.42	11.07
				Std. Deviation	0.3552	1.122
How big is the difference?				Std. Error of Mean	0.0815	0.3547
Mean of column A	14.42
Mean of column B	11.07			Lower 95% CI	14.25	10.27
Difference between means (B - A) ± SEM	-3.351 ± 0.2772			Upper 95% CI	14.59	11.87
95% confidence interval	-3.920 to -2.782
R squared (eta squared)	0.8441
F test to compare variances
F, DFn, Dfd	9.968, 9, 18
P value	<0.0001
P value summary	****
Significantly different (P < 0.05)?	Yes
Data analyzed
Sample size, column A	19
Sample size, column B	10

## Sheet: 2B
Table Analyzed	Male HCT				Control	Iron deficient
				Number of values	19	11
Column B	Iron deficient
vs.	vs.			Minimum	43.3	29.1
Column A	Control			25% Percentile	44.5	35.3
				Median	45.1	36.7
Unpaired t test				75% Percentile	46.4	39
P value	<0.0001			Maximum	50.1	41.6
P value summary	****
Significantly different (P < 0.05)?	Yes			Mean	45.66	36.86
One- or two-tailed P value?	Two-tailed			Std. Deviation	1.861	3.441
t, df	t=9.141, df=28			Std. Error of Mean	0.427	1.037
How big is the difference?				Lower 95% CI	44.77	34.55
Mean of column A	45.66			Upper 95% CI	46.56	39.18
Mean of column B	36.86
Difference between means (B - A) ± SEM	-8.800 ± 0.9626
95% confidence interval	-10.77 to -6.828
R squared (eta squared)	0.749
F test to compare variances
F, DFn, Dfd	3.417, 10, 18
P value	0.0227
P value summary	*
Significantly different (P < 0.05)?	Yes
Data analyzed
Sample size, column A	19
Sample size, column B	11

## Sheet: 2C
Table Analyzed	FEMALES				Control	Iron deficient
				Number of values	17	9
Column B	Iron deficient
vs.	vs.			Minimum	13.3	8
Column A	Control			25% Percentile	14	10.8
				Median	14.4	12
Unpaired t test				75% Percentile	15.2	12.55
P value	<0.0001			Maximum	15.5	13.1
P value summary	****
Significantly different (P < 0.05)?	Yes			Mean	14.52	11.48
One- or two-tailed P value?	Two-tailed			Std. Deviation	0.7029	1.543
t, df	t=6.960, df=24			Std. Error of Mean	0.1705	0.5142
How big is the difference?				Lower 95% CI	14.16	10.29
Mean of column A	14.52			Upper 95% CI	14.88	12.66
Mean of column B	11.48
Difference between means (B - A) ± SEM	-3.040 ± 0.4368
95% confidence interval	-3.941 to -2.138
R squared (eta squared)	0.6687
F test to compare variances
F, DFn, Dfd	4.816, 8, 16
P value	0.0074
P value summary	**
Significantly different (P < 0.05)?	Yes
Data analyzed
Sample size, column A	17
Sample size, column B	9

## Sheet: 2D
Table Analyzed	Female HCT				Control	Iron deficient
				Number of values	16	9
Column B	Iron deficient
vs.	vs.			Minimum	42.1	25.7
Column A	Control			25% Percentile	43.85	35.7
				Median	45.3	38.6
Unpaired t test				75% Percentile	47.08	40.35
P value	<0.0001			Maximum	48.8	41.7
P value summary	****
Significantly different (P < 0.05)?	Yes			Mean	45.33	37.09
One- or two-tailed P value?	Two-tailed			Std. Deviation	1.966	4.787
t, df	t=6.102, df=23			Std. Error of Mean	0.4916	1.596
How big is the difference?				Lower 95% CI	44.28	33.41
Mean of column A	45.33			Upper 95% CI	46.37	40.77
Mean of column B	37.09
Difference between means (B - A) ± SEM	-8.236 ± 1.350
95% confidence interval	-11.03 to -5.444
R squared (eta squared)	0.6182
F test to compare variances
F, DFn, Dfd	5.928, 8, 15
P value	0.0031
P value summary	**
Significantly different (P < 0.05)?	Yes
Data analyzed
Sample size, column A	16
Sample size, column B	9

## Sheet: 3A
Table Analyzed	Male Tumor Volume
Data sets analyzed	A-C							Standard	Iron Deficient	High Iron
							Number of values	7	10	7
ANOVA summary
F	2.691						Minimum	0	0	0.8759
P value	0.0911						25% Percentile	0	0.5112	0.9247
P value summary	ns						Median	0	1.357	1.422
Significant diff. among means (P < 0.05)?	No						75% Percentile	0.6653	3.592	1.926
R squared	0.204						Maximum	2.432	4.944	2.13
Brown-Forsythe test							Mean	0.4425	1.867	1.396
F (DFn, DFd)	2.082 (2, 21)						Std. Deviation	0.9117	1.711	0.5083
P value	0.1496						Std. Error of Mean	0.3446	0.541	0.1921
P value summary	ns
Are SDs significantly different (P < 0.05)?	No						Lower 95% CI	-0.4007	0.6436	0.9262
							Upper 95% CI	1.286	3.091	1.866
Bartlett's test
Bartlett's statistic (corrected)	8.422
P value	0.0148
P value summary	*
Are SDs significantly different (P < 0.05)?	Yes
ANOVA table	SS	DF	MS	F (DFn, DFd)	P value
Treatment (between columns)	8.427	2	4.214	F (2, 21) = 2.691	P=0.0911
Residual (within columns)	32.88	21	1.566
Total	41.31	23
Data summary
Number of treatments (columns)	3
Number of values (total)	24
Number of families	1
Number of comparisons per family	2
Alpha	0.05
Dunnett's multiple comparisons test	Mean Diff.	95.00% CI of diff.	Below threshold?	Summary	Adjusted P Value	A-?
Standard vs. Iron Deficient	-1.425	-2.883 to 0.03274	No	ns	0.0557	B	Iron Deficient
Standard vs. High Iron	-0.9539	-2.535 to 0.6272	No	ns	0.2784	C	High Iron
Test details	Mean 1	Mean 2	Mean Diff.	SE of diff.	n1	n2	q	DF
Standard vs. Iron Deficient	0.4425	1.867	-1.425	0.6166	7	10	2.311	21
Standard vs. High Iron	0.4425	1.396	-0.9539	0.6688	7	7	1.426	21

## Sheet: 3B
									Control	Iron Deficient	High Iron
Table Analyzed	Female Tumor Volume							Number of values	6	9	8
Data sets analyzed	A-C
								Minimum	1.715	0	0.8667
ANOVA summary								25% Percentile	2.448	0	1.606
F	3.471							Median	3.649	0	3.125
P value	0.0508							75% Percentile	7.467	3.433	5.001
P value summary	ns							Maximum	10.89	5.533	5.972
Significant diff. among means (P < 0.05)?	No
R squared	0.2577							Mean	4.82	1.492	3.218
								Std. Deviation	3.361	2.15	1.843
Brown-Forsythe test								Std. Error of Mean	1.372	0.7168	0.6515
F (DFn, DFd)	0.3616 (2, 20)
P value	0.701							Lower 95% CI	1.293	-0.1613	1.677
P value summary	ns							Upper 95% CI	8.347	3.144	4.759
Are SDs significantly different (P < 0.05)?	No
Bartlett's test
Bartlett's statistic (corrected)	2.281
P value	0.3196
P value summary	ns
Are SDs significantly different (P < 0.05)?	No
ANOVA table	SS	DF	MS	F (DFn, DFd)	P value
Treatment (between columns)	40.7	2	20.35	F (2, 20) = 3.471	P=0.0508
Residual (within columns)	117.2	20	5.862
Total	157.9	22
Data summary
Number of treatments (columns)	3
Number of values (total)	23
Number of families	1
Number of comparisons per family	2
Alpha	0.05
Dunnett's multiple comparisons test	Mean Diff.	95.00% CI of diff.	Below threshold?	Summary	Adjusted P Value	A-?
Control vs. Iron Deficient	3.328	0.3109 to 6.346	Yes	*	0.0302	B	Iron Deficient
Control vs. High Iron	1.602	-1.490 to 4.694	No	ns	0.3709	C	High Iron
Test details	Mean 1	Mean 2	Mean Diff.	SE of diff.	n1	n2	q	DF
Control vs. Iron Deficient	4.82	1.492	3.328	1.276	6	9	2.608	20
Control vs. High Iron	4.82	3.218	1.602	1.308	6	8	1.225	20

## Sheet: 3C
Comparison of Survival Curves
Log-rank (Mantel-Cox) test
Chi square	3.097
df	1
P value	0.0784
P value summary	ns
Are the survival curves sig different?	No
Gehan-Breslow-Wilcoxon test
Chi square	3.225
df	1
P value	0.0725
P value summary	ns
Are the survival curves sig different?	No
Median survival
Standard Males	28
Iron Deficient Males	27
Ratio (and its reciprocal)	1.037	0.9643
95% CI of ratio	0.4116 to 2.613	0.3828 to 2.429
Hazard Ratio (Mantel-Haenszel)	A/B	B/A
Ratio (and its reciprocal)	0.3723	2.686
95% CI of ratio	0.1239 to 1.119	0.8937 to 8.073
Hazard Ratio (logrank)	A/B	B/A
Ratio (and its reciprocal)	0.4834	2.069
95% CI of ratio	0.1804 to 1.295	0.7721 to 5.544
Comparison of Survival Curves
Log-rank (Mantel-Cox) test
Chi square	2.09
df	1
P value	0.1482
P value summary	ns
Are the survival curves sig different?	No
Gehan-Breslow-Wilcoxon test
Chi square	3.069
df	1
P value	0.0798
P value summary	ns
Are the survival curves sig different?	No
Median survival
Iron Deficient Males	27
Supplement Males	28.5
Ratio (and its reciprocal)	0.9474	1.056
95% CI of ratio	0.3655 to 2.455	0.4073 to 2.736
Hazard Ratio (Mantel-Haenszel)	B/C	C/B
Ratio (and its reciprocal)	2.249	0.4447
95% CI of ratio	0.7496 to 6.745	0.1483 to 1.334
Hazard Ratio (logrank)	B/C	C/B
Ratio (and its reciprocal)	1.854	0.5394
95% CI of ratio	0.6954 to 4.942	0.2023 to 1.438
Comparison of Survival Curves
Log-rank (Mantel-Cox) test
Chi square	0.1533
df	1
P value	0.6954
P value summary	ns
Are the survival curves sig different?	No
Gehan-Breslow-Wilcoxon test
Chi square	0.002326
df	1
P value	0.9615
P value summary	ns
Are the survival curves sig different?	No
Median survival
Standard Males	28
Supplement Malesales	28.5
Ratio (and its reciprocal)	0.9825	1.018
95% CI of ratio	0.3790 to 2.546	0.3927 to 2.638
Hazard Ratio (Mantel-Haenszel)	A/B	B/A
Ratio (and its reciprocal)	0.8056	1.241
95% CI of ratio	0.2729 to 2.378	0.4205 to 3.665
Hazard Ratio (logrank)	A/B	B/A
Ratio (and its reciprocal)	0.8449	1.184
95% CI of ratio	0.3233 to 2.208	0.4530 to 3.093

## Sheet: 3D
Comparison of Survival Curves
Log-rank (Mantel-Cox) test
Chi square	0.8963
df	1
P value	0.3438
P value summary	ns
Are the survival curves sig different?	No
Gehan-Breslow-Wilcoxon test
Chi square	1.11
df	1
P value	0.2922
P value summary	ns
Are the survival curves sig different?	No
Median survival
Control Females	23
Iron Deficient Females	26
Ratio (and its reciprocal)	0.8846	1.13
95% CI of ratio	0.3320 to 2.357	0.4243 to 3.012
Hazard Ratio (Mantel-Haenszel)	A/B	B/A
Ratio (and its reciprocal)	1.693	0.5905
95% CI of ratio	0.5691 to 5.040	0.1984 to 1.757
Hazard Ratio (logrank)	A/B	B/A
Ratio (and its reciprocal)	1.54	0.6492
95% CI of ratio	0.5650 to 4.199	0.2381 to 1.770
Comparison of Survival Curves
Log-rank (Mantel-Cox) test
Chi square	1.038
df	1
P value	0.3084
P value summary	ns
Are the survival curves sig different?	No
Gehan-Breslow-Wilcoxon test
Chi square	0.3355
df	1
P value	0.5624
P value summary	ns
Are the survival curves sig different?	No
Median survival
Iron Deficient Females	26
Iron Supplement Females	25
Ratio (and its reciprocal)	1.04	0.9615
95% CI of ratio	0.3903 to 2.771	0.3609 to 2.562
Hazard Ratio (Mantel-Haenszel)	B/C	C/B
Ratio (and its reciprocal)	0.5356	1.867
95% CI of ratio	0.1611 to 1.781	0.5615 to 6.209
Hazard Ratio (logrank)	B/C	C/B
Ratio (and its reciprocal)	0.6561	1.524
95% CI of ratio	0.2409 to 1.787	0.5597 to 4.151
Comparison of Survival Curves
Log-rank (Mantel-Cox) test
Chi square	0.00235
df	1
P value	0.9613
P value summary	ns
Are the survival curves sig different?	No
Gehan-Breslow-Wilcoxon test
Chi square	0.3372
df	1
P value	0.5615
P value summary	ns
Are the survival curves sig different?	No
Median survival
Control Females	23
Iron Supplement Females	25
Ratio (and its reciprocal)	0.92	1.087
95% CI of ratio	0.3453 to 2.451	0.4079 to 2.896
Hazard Ratio (Mantel-Haenszel)	A/B	B/A
Ratio (and its reciprocal)	0.9713	1.03
95% CI of ratio	0.2987 to 3.158	0.3166 to 3.348
Hazard Ratio (logrank)	A/B	B/A
Ratio (and its reciprocal)	0.9801	1.02
95% CI of ratio	0.3678 to 2.611	0.3829 to 2.719

## Sheet: 4A
Table Analyzed	Males vs Females by Diet
								Compare cell means regardless of rows and columns
Two-way ANOVA	Ordinary
Alpha	0.05							Number of families	1
								Number of comparisons per family	15
Source of Variation	% of total variation	P value	P value summary	Significant?				Alpha	0.05
Interaction	6.556	0.1281	ns	No
Row Factor	1.75	0.2905	ns	No				Uncorrected Fisher's LSD	Predicted (LS) mean diff.	95.00% CI of diff.	Below threshold?	Summary	Individual P Value
Column Factor	12.36	0.0235	*	Yes
								Males:Control vs. Males:Iron Deficient	2.443	0.5128 to 4.372	Yes	*	0.0141
ANOVA table	SS (Type III)	DF	MS	F (DFn, DFd)	P value			Males:Control vs. Males:High Iron	-0.4305	-2.449 to 1.588	No	ns	0.6706
Interaction	15.58	2	7.79	F (2, 54) = 2.135	P=0.1281			Males:Control vs. Females:Control	1.328	-0.3328 to 2.988	No	ns	0.1148
Row Factor	4.157	1	4.157	F (1, 54) = 1.140	P=0.2905			Males:Control vs. Females:Iron Deficient	1.492	-0.1689 to 3.152	No	ns	0.0773
Column Factor	29.37	2	14.69	F (2, 54) = 4.026	P=0.0235			Males:Control vs. Females:High Iron	0.8466	-0.8419 to 2.535	No	ns	0.3193
Residual	197	54	3.648					Males:Iron Deficient vs. Males:High Iron	-2.873	-5.004 to -0.7427	Yes	**	0.0091
								Males:Iron Deficient vs. Females:Control	-1.115	-2.910 to 0.6802	No	ns	0.2184
Difference between row means								Males:Iron Deficient vs. Females:Iron Deficient	-0.951	-2.746 to 0.8442	No	ns	0.2929
Predicted (LS) mean of Males	7.072							Males:Iron Deficient vs. Females:High Iron	-1.596	-3.417 to 0.2252	No	ns	0.0846
Predicted (LS) mean of Females	6.521							Males:High Iron vs. Females:Control	1.758	-0.1318 to 3.648	No	ns	0.0676
Difference between predicted means	0.5512							Males:High Iron vs. Females:Iron Deficient	1.922	0.03215 to 3.812	Yes	*	0.0464
SE of difference	0.5164							Males:High Iron vs. Females:High Iron	1.277	-0.6375 to 3.192	No	ns	0.1867
95% CI of difference	-0.4840 to 1.587							Females:Control vs. Females:Iron Deficient	0.1639	-1.338 to 1.666	No	ns	0.8276
								Females:Control vs. Females:High Iron	-0.481	-2.014 to 1.052	No	ns	0.5319
Data summary								Females:Iron Deficient vs. Females:High Iron	-0.6449	-2.178 to 0.8880	No	ns	0.4027
Number of columns (Column Factor)	3
Number of rows (Row Factor)	2
Number of values	60							Test details	Predicted (LS) mean 1	Predicted (LS) mean 2	Predicted (LS) mean diff.	SE of diff.	N1	N2	t	DF
								Males:Control vs. Males:Iron Deficient	7.743	5.3	2.443	0.9625	9	7	2.538	54
								Males:Control vs. Males:High Iron	7.743	8.173	-0.4305	1.007	9	6	0.4277	54
								Males:Control vs. Females:Control	7.743	6.415	1.328	0.8282	9	13	1.603	54
								Males:Control vs. Females:Iron Deficient	7.743	6.251	1.492	0.8282	9	13	1.801	54
								Males:Control vs. Females:High Iron	7.743	6.896	0.8466	0.8422	9	12	1.005	54
								Males:Iron Deficient vs. Males:High Iron	5.3	8.173	-2.873	1.063	7	6	2.704	54
								Males:Iron Deficient vs. Females:Control	5.3	6.415	-1.115	0.8954	7	13	1.245	54
								Males:Iron Deficient vs. Females:Iron Deficient	5.3	6.251	-0.951	0.8954	7	13	1.062	54
								Males:Iron Deficient vs. Females:High Iron	5.3	6.896	-1.596	0.9084	7	12	1.757	54
								Males:High Iron vs. Females:Control	8.173	6.415	1.758	0.9427	6	13	1.865	54
								Males:High Iron vs. Females:Iron Deficient	8.173	6.251	1.922	0.9427	6	13	2.039	54
								Males:High Iron vs. Females:High Iron	8.173	6.896	1.277	0.955	6	12	1.337	54
								Females:Control vs. Females:Iron Deficient	6.415	6.251	0.1639	0.7492	13	13	0.2188	54
								Females:Control vs. Females:High Iron	6.415	6.896	-0.481	0.7646	13	12	0.6291	54
								Females:Iron Deficient vs. Females:High Iron	6.251	6.896	-0.6449	0.7646	13	12	0.8435	54

## Sheet: 4B
Spearman r
r	0.4192
95% confidence interval	0.1346 to 0.6400
P value
P (one-tailed)	0.0021
P value summary	**
Exact or approximate P value?	Approximate
Significant? (alpha = 0.05)	Yes
Number of XY Pairs	45

[truncated: 50 more sheets: 4C, 4D, 4E, 4F, 4G, 5A, 5B, 5C, 5D, 5E, 5F, 5G, 5H, 6A, 6B, 6C, 6D, 6E, 6F, 6G …]
